# Supplementary material for: Glasdegib Dimaleate: Synthesis, Characterization and Comparison of Its Properties with Monomaleate Analogue
Source: Pharmaceutics. 2022 Aug 6;14(8):1641. doi: 10.3390/pharmaceutics14081641 (PMC9415664; doi:10.3390/pharmaceutics14081641)
Supplement: Supplementary file 1 [file pharmaceutics-14-01641-s001.zip]

Archive with 1 entries (1 files):
- pharmaceutics-1830556-supplementary.pdf
